# Supplementary material for: Sustained Vascular Inflammatory Effects of SARS-CoV-2 Spike Protein on Human Endothelial Cells
Source: Inflammation. 2024 Dec 31;48(4):2531–47. doi: 10.1007/s10753-024-02208-x (PMC12336097; doi:10.1007/s10753-024-02208-x)
Supplement: Supplementary file 9 — Supplementary file9 List of DEGs identified in HPMC and HAoEC (XLSX 101 KB). [file 10753_2024_2208_MOESM9_ESM.xlsx]

## Sheet: HAoEC_24_Spike
X	p_val	avg_log2FC	pct.1	pct.2	p_val_adj
IL32	3.77499e-54	2.87179	1	1	6.01167e-50
ICAM1	1.10266e-50	3.22386	1	1	1.75599e-46
SLC2A6	7.58422e-40	1.60175	1	1	1.20779e-35
RELB	3.41949e-34	2.24112	1	1	5.44553e-30
CCL2	3.65615e-33	4.31688	1	1	5.82242e-29
TAPBP	1.32499e-32	1.39355	1	1	2.11005e-28
SELE	2.51788e-28	6.67085	1	1	4.00973e-24
POU2F2	5.39161e-28	3.654	1	1	8.58613e-24
GGH	3.44133e-27	1.46713	1	1	5.48031e-23
C1R	3.96769e-27	3.96655	1	1	6.31855e-23
PSME1	1.09667e-23	1.24235	1	1	1.74645e-19
ISG20	3.08364e-22	3.48543	1	1	4.9107e-18
ZNF467	1.5246e-19	-1.20859	1	1	2.42793e-15
JAG1	1.63898e-19	-0.62676	1	1	2.61008e-15
CEBPD	7.83406e-19	3.37993	1	1	1.24757e-14
LPXN	3.36742e-18	2.39408	1	1	5.36261e-14
OPTN	3.44483e-18	1.04123	1	1	5.48589e-14
PPP1R14A	4.99143e-18	-2.36257	1	1	7.94886e-14
SBNO2	7.1041e-18	1.31609	1	1	1.13133e-13
CRIP2	7.54373e-18	-0.330536	1	1	1.20134e-13
AQP1	8.10226e-18	-1.75051	1	1	1.29029e-13
IRF1	8.70258e-18	1.96545	1	1	1.38589e-13
TNIP1	1.35765e-17	1.70137	1	1	2.16205e-13
SELENOM	3.80468e-17	1.01121	1	1	6.05896e-13
MT2A	4.60395e-17	3.0211	1	1	7.3318e-13
PSME2	5.75737e-17	1.65581	1	1	9.16861e-13
F2RL1	6.43074e-17	3.09226	1	1	1.0241e-12
LPCAT2	6.78584e-17	-0.7156	1	1	1.08065e-12
IL15RA	6.81472e-17	2.13551	1	1	1.08524e-12
NFKBIE	7.21476e-17	1.25277	1	1	1.14895e-12
CX3CL1	8.16855e-17	3.1822	1	1	1.30084e-12
APOL3	1.39934e-16	1.60469	1	1	2.22846e-12
IL4I1	3.12142e-16	2.65344	1	1	4.97086e-12
ITGA2	4.27619e-16	1.42561	1	1	6.80983e-12
CXCL1	4.386e-16	4.75317	1	1	6.9847e-12
PDLIM2	6.03141e-16	-0.659136	1	1	9.60501e-12
FLOT1	6.48473e-16	-0.766009	1	1	1.03269e-11
IKBKE	7.09448e-16	1.93093	1	1	1.1298e-11
NFKB2	8.35996e-16	1.75994	1	1	1.33132e-11
TNFAIP3	1.16529e-15	2.80735	1	1	1.85573e-11
MOBP	1.52007e-15	2.09774	1	1	2.42071e-11
CXCL8	1.81632e-15	4.55926	1	1	2.89249e-11
IRAK2	1.93249e-15	1.68118	1	1	3.07749e-11
CXCL2	3.25033e-15	4.331	1	1	5.17616e-11
NFKBIA	3.94153e-15	1.69548	1	1	6.27689e-11
ST6GAL1	4.57351e-15	1.42013	1	1	7.28331e-11
LTC4S	8.67471e-15	-1.27325	1	1	1.38145e-10
TAP1	2.4705e-14	1.6471	1	1	3.93426e-10
TXNIP	2.56945e-14	-0.889356	1	1	4.09186e-10
AKAP12	5.27441e-14	1.05706	1	1	8.3995e-10
NFKB1	6.10051e-14	1.25028	1	1	9.71506e-10
CTHRC1	9.50004e-14	3.15252	1	1	1.51288e-09
TRAF1	1.04788e-13	3.30986	1	1	1.66875e-09
APOL1	1.36267e-13	1.47063	1	1	2.17006e-09
SDC4	1.83977e-13	1.77486	1	1	2.92983e-09
LIMA1	2.16253e-13	-0.479578	1	1	3.44383e-09
GPR68	3.00745e-13	1.76702	1	1	4.78937e-09
RIPK2	3.97896e-13	1.56217	1	1	6.3365e-09
IFNGR1	4.24697e-13	1.13648	1	1	6.7633e-09
ZC3H12A	5.30579e-13	2.60706	1	1	8.44947e-09
PTPRK	5.79539e-13	1.14839	1	1	9.22916e-09
TRAF3	9.83957e-13	1.35315	1	1	1.56695e-08
BIRC3	1.29085e-12	2.66107	1	1	2.05568e-08
TIFA	1.3369e-12	1.8316	1	1	2.12902e-08
MGP	1.94042e-12	-0.748859	1	1	3.09012e-08
NFKBIZ	2.26778e-12	2.12697	1	1	3.61144e-08
LMNA	2.27316e-12	-0.287685	1	1	3.62001e-08
DNAJB4	3.63555e-12	-0.539261	1	1	5.78962e-08
SLCO4A1	4.49538e-12	2.90689	1	1	7.15889e-08
IER3	4.52044e-12	1.47662	1	1	7.1988e-08
PSMB9	4.87385e-12	2.09045	1	1	7.76161e-08
S100A3	6.00166e-12	2.39734	1	1	9.55764e-08
PARP14	9.56482e-12	1.7955	1	1	1.5232e-07
RHBDF2	1.15161e-11	2	1	1	1.83394e-07
PSMB10	1.83903e-11	1.65735	1	1	2.92865e-07
GBP4	2.22672e-11	3.8413	1	0.75	3.54606e-07
YIPF5	2.27767e-11	1.20021	1	1	3.62719e-07
VCAM1	3.63848e-11	3.04924	1	1	5.79428e-07
PLCD3	4.38064e-11	-0.551387	1	1	6.97616e-07
CRACR2B	5.3046e-11	-0.680887	1	1	8.44757e-07
SLC48A1	5.43094e-11	-0.561345	1	1	8.64878e-07
CALM1	5.53093e-11	-0.384213	1	1	8.80801e-07
TMEM154	6.32971e-11	1.7318	1	1	1.00801e-06
COTL1	9.67929e-11	1.38534	1	1	1.54143e-06
NAMPT	1.13079e-10	1.34634	1	1	1.80079e-06
LGALS9	1.3311e-10	1.53239	1	1	2.11978e-06
HCFC1R1	1.54575e-10	-0.555673	1	1	2.46161e-06
STARD10	2.03134e-10	1.37242	1	1	3.23491e-06
CAB39	2.58745e-10	1.07322	1	1	4.12051e-06
SLC11A2	2.99263e-10	1.16993	1	1	4.76576e-06
DTX3L	3.2437e-10	1.71	1	1	5.16559e-06
SPHK1	3.50317e-10	0.96239	1	1	5.5788e-06
SQOR	3.96067e-10	1.14277	1	1	6.30737e-06
TSPAN18	4.02581e-10	-0.55491	1	1	6.41111e-06
CBR3	4.72621e-10	1.64811	1	1	7.52648e-06
IFIH1	5.03334e-10	2.38702	1	1	8.01559e-06
SQSTM1	6.13796e-10	0.83824	1	1	9.7747e-06
NAV3	7.4494e-10	1.3778	1	1	1.18632e-05
SPOCD1	8.49818e-10	1.47956	1	1	1.35333e-05
JAK3	1.06571e-09	3.01057	1	1	1.69714e-05
P2RX4	1.1988e-09	1.47876	1	1	1.90909e-05
TNFAIP8	2.13296e-09	1.55403	1	1	3.39674e-05
FGFR1	2.53577e-09	-0.581671	1	1	4.03821e-05
CAVIN3	2.79725e-09	-0.375011	1	1	4.45462e-05
OASL	4.44289e-09	4.67243	1	0	7.0753e-05
TAP2	4.48802e-09	1.67433	1	1	7.14716e-05
OCIAD2	4.96461e-09	0.969692	1	1	7.90614e-05
RAC2	5.11565e-09	1.2935	1	1	8.14667e-05
GJA5	5.17066e-09	-0.799553	1	1	8.23427e-05
RND1	6.14989e-09	2.23266	1	1	9.7937e-05
CXCL3	6.21788e-09	4.51833	1	1	9.90197e-05
AGPAT1	6.48648e-09	-0.250808	1	1	0.000103297
DRAM1	6.66655e-09	1.26102	1	1	0.000106165
MRAS	7.04058e-09	-0.755099	1	1	0.000112121
NXN	8.26591e-09	-0.539716	1	1	0.000131635
CCL5	9.10589e-09	4.80305	1	0.5	0.000145011
YPEL5	1.03003e-08	0.828264	1	1	0.000164032
MPZL1	1.17886e-08	1.11385	1	1	0.000187734
NFE2L3	1.5093e-08	1.17811	1	1	0.000240356
HEBP2	1.63066e-08	0.85038	1	1	0.000259683
DSE	1.6455e-08	1.65635	1	1	0.000262046
ITGAV	1.68188e-08	1.26732	1	1	0.000267839
ABR	1.82815e-08	0.783954	1	1	0.000291133
FUT8	1.85392e-08	-0.515541	1	1	0.000295237
C19orf33	1.85551e-08	-0.645625	1	1	0.00029549
ARL4D	1.87412e-08	-0.73386	1	1	0.000298454
HDGF	1.8814e-08	0.864335	1	1	0.000299613
CGNL1	2.01941e-08	-0.587478	1	1	0.000321591
SPTAN1	2.16328e-08	-0.317935	1	1	0.000344503
CTSS	2.19443e-08	3.28882	1	1	0.000349464
LIPG	2.32877e-08	0.913134	1	1	0.000370856
PARP12	2.5429e-08	1.4189	1	1	0.000404956
RIN2	2.65433e-08	1.08296	1	1	0.000422701
SLC7A2	3.02116e-08	2.66404	1	1	0.000481119
MX1	3.2772e-08	5.26508	1	1	0.000521894
CSF1	3.34925e-08	1.54619	1	1	0.000533369
PI3	3.78515e-08	4.52356	1	0.25	0.000602786
MAFF	4.13929e-08	0.8248	1	1	0.000659181
SP100	4.28354e-08	0.708027	1	1	0.000682154
SCARA3	5.05415e-08	-0.399376	1	1	0.000804874
HACD1	5.49527e-08	-0.534896	1	1	0.000875121
CCND3	5.87707e-08	-0.344917	1	1	0.000935924
KCNN4	8.30922e-08	-1.1426	1	1	0.00132324
ITPK1	9.50985e-08	-0.314173	1	1	0.00151444
BIRC2	1.05782e-07	1.06683	1	1	0.00168458
PIR	1.0811e-07	-0.315681	1	1	0.00172165
GRINA	1.16703e-07	0.701988	1	1	0.00185849
EBI3	1.21935e-07	4.07039	1	0.25	0.00194181
HMGA1	1.297e-07	0.820609	1	1	0.00206547
COPZ2	1.33183e-07	-0.33778	1	1	0.00212093
SLC15A3	1.44767e-07	2.32912	1	1	0.00230541
GINS4	1.54993e-07	-0.817347	1	1	0.00246826
CCM2L	1.75841e-07	-0.471451	1	1	0.00280026
CLDN14	1.80499e-07	3.31329	1	1	0.00287445
BID	2.3247e-07	0.938853	1	1	0.00370209
KCTD12	2.47323e-07	-0.353169	1	1	0.00393863
ESM1	2.56182e-07	1.16036	1	1	0.0040797
PTMS	2.66766e-07	-0.342645	1	1	0.00424826
CXCL6	3.36944e-07	5.09276	1	0.75	0.00536583
PECAM1	3.3991e-07	-0.253967	1	1	0.00541307
HEG1	3.54536e-07	-0.350263	1	1	0.00564599
CXCL5	4.06073e-07	3.70044	1	0	0.00646672
C15orf48	4.21343e-07	3.07973	1	1	0.00670988
PPT2	4.27769e-07	-0.481369	1	1	0.00681222
TNFAIP8L3	4.63248e-07	0.820029	1	1	0.00737722
BASP1	5.10214e-07	1.05849	1	1	0.00812516
RAMP2	5.28569e-07	-1.01557	1	1	0.00841747
GPR137	5.43987e-07	0.876852	1	1	0.00866299
JAG2	6.00692e-07	-0.589526	1	1	0.00956603
ROBO1	6.2218e-07	1.11474	1	1	0.00990822
CSF3	8.0779e-07	4.57399	1	1	0.0128641
FGFRL1	8.37512e-07	-0.371351	1	1	0.0133374
IFIT3	8.78612e-07	2.45561	1	1	0.0139919
SORBS2	9.30895e-07	-0.318906	1	1	0.0148245
P4HTM	1.03999e-06	-0.306378	1	1	0.0165618
SMAD3	1.05276e-06	0.988669	1	1	0.0167652
C1S	1.07098e-06	3.03765	1	1	0.0170554
LAMC2	1.09112e-06	2.30189	1	1	0.0173761
SELENOT	1.11636e-06	1.04772	1	1	0.017778
SERPINB8	1.12342e-06	1.09039	1	1	0.0178904
SHFL	1.12903e-06	1.08494	1	1	0.0179797
APOL6	1.1699e-06	1.76121	1	1	0.0186307
SPPL2A	1.17773e-06	0.820209	1	1	0.0187554
TNFRSF9	1.21211e-06	3.74416	1	0.25	0.0193029
CISD1	1.23813e-06	0.779166	1	1	0.0197173
BTG3	1.24864e-06	0.966672	1	1	0.0198846
PDLIM4	1.26757e-06	0.980675	1	1	0.020186
EFNA1	1.29098e-06	0.907703	1	1	0.0205589
APLP1	1.29412e-06	-0.517218	1	1	0.0206088
JUNB	1.53127e-06	0.787811	1	1	0.0243854
ISYNA1	1.57726e-06	-0.771972	1	1	0.0251178
SP110	1.70989e-06	1.29734	1	1	0.0272299
C2CD4B	1.75274e-06	2.11911	1	1	0.0279123
NFKBIB	1.79329e-06	0.957074	1	1	0.0285581
EPHX1	1.7949e-06	-0.2674	1	1	0.0285837
CXCL10	2.0531e-06	3.72792	1	0	0.0326956
TNFAIP6	2.09201e-06	3.61471	1	0	0.0333153
CSF2	2.22745e-06	4.82927	1	0.5	0.0354722
TNIP3	2.32888e-06	3.56986	1	0.75	0.0370875
HERC6	2.33015e-06	2.56704	1	1	0.0371076
NINJ1	2.37188e-06	0.965988	1	1	0.0377722
NECAB2	2.48126e-06	-2.56768	0.75	1	0.039514
TRIO	2.48174e-06	0.953992	1	1	0.0395218
PRR7	2.49498e-06	-0.59078	1	1	0.0397326
IL18R1	2.50132e-06	2.4517	1	1	0.0398335
PTPRG	2.54523e-06	-0.477221	1	1	0.0405328
VPS37C	2.55208e-06	0.903324	1	1	0.0406418
TMEM217	2.60788e-06	2.21299	1	1	0.0415305
PIEZO1	2.6926e-06	0.806694	1	1	0.0428796
MRPL14	2.72441e-06	0.930012	1	1	0.0433863
SNTA1	2.75703e-06	-0.589812	1	1	0.0439057
ADAMTS4	2.85048e-06	1.43716	1	1	0.0453939
ITGB4	2.88193e-06	-0.551692	1	1	0.0458947
STX11	3.02417e-06	1.22913	1	1	0.0481599
ETV7	3.06663e-06	3.35755	1	0	0.0488361

## Sheet: HAoEC_24_TNF
X	p_val	avg_log2FC	pct.1	pct.2	p_val_adj
IL32	2.52247e-105	3.4516	1	1	4.01703e-101
SLC2A6	1.61405e-79	1.98625	1	1	2.57037e-75
RELB	1.49095e-68	3.06311	1	1	2.37435e-64
TAPBP	2.2877e-54	1.59441	1	1	3.64316e-50
NFKBIE	1.54588e-52	1.8902	1	1	2.46182e-48
NFKB2	3.77821e-46	2.23001	1	1	6.0168e-42
SELENOM	1.85104e-44	1.31501	1	1	2.94778e-40
TNIP1	1.48458e-43	2.16119	1	1	2.36419e-39
OPTN	4.57727e-41	1.27368	1	1	7.28931e-37
CCL2	9.30155e-41	4.79076	1	1	1.48127e-36
ICAM1	9.20314e-40	3.77253	1	1	1.4656e-35
AKAP12	8.66713e-38	1.36937	1	1	1.38024e-33
APOL3	1.61674e-35	2.03026	1	1	2.57466e-31
TNFAIP3	5.07232e-34	3.39855	1	1	8.07767e-30
BIRC3	7.92351e-34	3.90929	1	1	1.26182e-29
IL4I1	3.08669e-33	3.62936	1	1	4.91555e-29
NFKBIA	2.21603e-31	2.1064	1	1	3.52902e-27
VCAM1	5.05252e-31	4.24678	1	1	8.04615e-27
PSME2	5.80362e-30	1.83908	1	1	9.24227e-26
GPR68	8.71329e-30	2.58917	1	1	1.38759e-25
NFKB1	2.62799e-29	1.66006	1	1	4.18508e-25
THBD	3.76936e-28	-1.39668	1	1	6.0027e-24
CSF1	2.86214e-27	2.09516	1	1	4.55796e-23
CYB5A	3.78614e-27	1.4278	1	1	6.02942e-23
CX3CL1	1.12197e-26	5.03427	1	1	1.78674e-22
CRACR2B	1.93108e-26	-1.66297	1	1	3.07524e-22
STARD10	2.42851e-26	1.82884	1	1	3.8674e-22
JUNB	4.85857e-26	1.15669	1	1	7.73727e-22
MOBP	1.45181e-25	2.41082	1	1	2.312e-21
PSME1	3.206e-25	1.27417	1	1	5.10556e-21
TRAF3	1.20803e-24	1.75322	1	1	1.92379e-20
ZNF467	1.31296e-23	-1.62362	1	1	2.09088e-19
TIFA	2.56635e-23	2.43703	1	1	4.08691e-19
IRAK2	9.34803e-23	2.13233	1	1	1.48867e-18
ESM1	4.40017e-22	1.5237	1	1	7.00728e-18
TANK	6.22696e-22	1.62076	1	1	9.91643e-18
IFNGR1	6.31555e-22	1.32733	1	1	1.00575e-17
PPP1R14A	1.58286e-21	-3.16993	1	1	2.5207e-17
TAP1	1.95373e-21	1.75002	1	1	3.11131e-17
GGH	2.17867e-21	1.23118	1	1	3.46953e-17
IL15RA	4.04247e-21	2.14296	1	1	6.43763e-17
PRXL2B	4.13603e-21	1.34012	1	1	6.58662e-17
GRINA	7.0496e-21	1.12171	1	1	1.12265e-16
YPEL5	7.25955e-21	1.17168	1	1	1.15608e-16
ABR	8.36397e-21	1.0232	1	1	1.33196e-16
GJA5	3.02994e-20	-1.46124	1	1	4.82518e-16
SELE	6.42661e-20	5.37774	1	1	1.02344e-15
LGALS9	6.68646e-20	1.55615	1	1	1.06482e-15
IRF1	7.19078e-20	2.17979	1	1	1.14513e-15
GPR137	7.8926e-20	1.28233	1	1	1.2569e-15
TNFAIP8L3	2.32022e-19	1.02016	1	1	3.69495e-15
FUT8	6.67565e-19	-1.10535	1	1	1.0631e-14
TRAF1	1.90226e-18	4.69813	1	1	3.02935e-14
HEG1	1.93264e-18	-0.774871	1	1	3.07773e-14
LIMA1	4.40016e-18	-0.729471	1	1	7.00726e-14
PTPRK	4.42691e-18	1.40764	1	1	7.04985e-14
PRICKLE1	6.63552e-18	-0.885928	1	1	1.05671e-13
PSMB9	1.0442e-17	2.27711	1	1	1.66289e-13
COLGALT1	1.45692e-17	1.08386	1	1	2.32014e-13
LPCAT2	2.72401e-17	-0.76528	1	1	4.33799e-13
SQSTM1	3.17967e-17	1.11852	1	1	5.06363e-13
RHBDF2	3.56462e-17	2.14852	1	1	5.67667e-13
AQP1	4.0138e-17	-1.99731	1	1	6.39198e-13
BCL3	5.64763e-17	1.31259	1	1	8.99386e-13
JAK3	7.0731e-17	3.62678	1	1	1.12639e-12
TRIM47	9.92012e-17	1.11062	1	1	1.57978e-12
ITGA2	1.81801e-16	1.58339	1	1	2.89519e-12
S100A3	2.0143e-16	2.7922	1	1	3.20777e-12
ST6GAL1	2.08689e-16	1.39496	1	1	3.32337e-12
JAG1	2.52767e-16	-0.569115	1	1	4.02532e-12
SMAD3	3.54795e-16	1.27648	1	1	5.65011e-12
RIPK2	4.54737e-16	1.70218	1	1	7.24168e-12
CALM1	5.71252e-16	-0.585093	1	1	9.09718e-12
HDGF	8.1229e-16	1.01303	1	1	1.29357e-11
TXNIP	1.46091e-15	-1.20163	1	1	2.32651e-11
PARP12	1.93581e-15	1.63167	1	1	3.08277e-11
COTL1	2.72675e-15	1.52408	1	1	4.34234e-11
PARP14	3.5892e-15	1.72996	1	1	5.71581e-11
HMGA1	4.02915e-15	1.00993	1	1	6.41642e-11
ITGAV	4.55646e-15	1.50518	1	1	7.25616e-11
FGFRL1	5.14455e-15	-0.885601	1	1	8.1927e-11
PLCD3	5.43837e-15	-0.898423	1	1	8.66061e-11
YIPF5	6.27892e-15	1.20732	1	1	9.99917e-11
SIK2	7.0557e-15	1.54176	1	1	1.12362e-10
SPPL2A	8.1653e-15	1.07341	1	1	1.30032e-10
IFNGR2	1.04638e-14	1.11422	1	1	1.66636e-10
MPZL1	1.57538e-14	1.10315	1	1	2.50879e-10
PDLIM2	2.18753e-14	-0.61317	1	1	3.48364e-10
IFIH1	2.96689e-14	2.5538	1	1	4.72477e-10
SDC4	3.4721e-14	1.61439	1	1	5.52933e-10
FLOT1	4.5341e-14	-0.938757	1	1	7.22055e-10
DNAJA1	4.946e-14	0.847637	1	1	7.87651e-10
CITED4	1.15225e-13	2.22167	1	1	1.83496e-09
DNAJB4	1.16797e-13	-0.689365	1	1	1.85999e-09
RELL1	1.20462e-13	1.12801	1	1	1.91835e-09
ID1	1.47862e-13	-0.53005	1	1	2.3547e-09
MSANTD3	1.48099e-13	0.91518	1	1	2.35848e-09
SAMD4A	2.58923e-13	0.998747	1	1	4.12334e-09
KLHL5	2.67966e-13	1.09043	1	1	4.26736e-09
LAMB3	2.81595e-13	2.59904	1	1	4.48441e-09
APOL1	3.50149e-13	1.29393	1	1	5.57613e-09
CGNL1	3.88369e-13	-1.12416	1	1	6.18478e-09
CCND3	4.16129e-13	-0.661249	1	1	6.62685e-09
LTC4S	4.34057e-13	-1.13695	1	1	6.91235e-09
PRR7	4.35004e-13	-0.912708	1	1	6.92743e-09
MAFF	4.70246e-13	0.982341	1	1	7.48866e-09
RIN2	1.42585e-12	1.21273	1	1	2.27067e-08
ZNF71	1.59917e-12	1.65934	1	1	2.54668e-08
TNFRSF14	1.98845e-12	1.20425	1	1	3.16661e-08
TUBA4A	2.28208e-12	-0.785305	1	1	3.63422e-08
SH3RF3	2.55176e-12	1.67639	1	1	4.06368e-08
PSMB10	2.77646e-12	1.96323	1	1	4.42151e-08
CNDP2	2.80381e-12	1.23932	1	1	4.46507e-08
BIRC2	3.19316e-12	1.33431	1	1	5.08511e-08
CTHRC1	4.82928e-12	3.38685	1	1	7.69062e-08
CRIP2	4.9311e-12	-0.352996	1	1	7.85278e-08
ZC3H7B	5.2778e-12	1.35979	1	1	8.4049e-08
WDFY1	6.04897e-12	1.08047	1	1	9.63298e-08
TNIP2	6.40627e-12	0.92571	1	1	1.0202e-07
SPHK1	6.74067e-12	1.06058	1	1	1.07345e-07
EPS8L1	1.01762e-11	1.51077	1	1	1.62057e-07
TSPAN18	1.15282e-11	-0.941405	1	1	1.83586e-07
BCL6B	1.22282e-11	0.881798	1	1	1.94734e-07
LGALS3	1.2485e-11	-0.401148	1	1	1.98824e-07
GPX4	1.27634e-11	0.715152	1	1	2.03257e-07
HACD1	1.69761e-11	-0.831877	1	1	2.70345e-07
AGPAT1	1.81143e-11	-0.375204	1	1	2.8847e-07
TNFAIP2	2.19774e-11	1.37491	1	1	3.4999e-07
LMNA	2.77131e-11	-0.342888	1	1	4.4133e-07
MRAS	3.04077e-11	-1.08704	1	1	4.84242e-07
IKBKE	3.09207e-11	1.76139	1	1	4.92411e-07
SNN	3.19359e-11	1.18727	1	1	5.08579e-07
C19orf33	3.35039e-11	-0.86851	1	1	5.33549e-07
DENND11	3.76758e-11	1.29316	1	1	5.99986e-07
ARL4D	5.08173e-11	-1.01878	1	1	8.09265e-07
GPER1	5.28872e-11	-1.47003	1	1	8.42229e-07
NFE2L3	8.19336e-11	1.18895	1	1	1.30479e-06
F2RL1	8.75083e-11	3.13317	1	1	1.39357e-06
APOL6	1.44571e-10	1.95656	1	1	2.30229e-06
MT2A	1.47313e-10	1.86536	1	1	2.34596e-06
STAP2	1.69843e-10	2.01919	1	1	2.70475e-06
TNFAIP8L1	2.06486e-10	1.09707	1	1	3.28829e-06
HCFC1R1	2.16651e-10	-0.623216	1	1	3.45017e-06
TNFRSF9	2.16718e-10	5.06178	1	0.25	3.45123e-06
ATOH8	2.44376e-10	1.13471	1	1	3.89169e-06
MGP	2.55174e-10	-0.715018	1	1	4.06365e-06
RANGAP1	2.677e-10	1.16795	1	1	4.26313e-06
PTPRG	3.00879e-10	-0.77871	1	1	4.79149e-06
STING1	3.33605e-10	0.757257	1	1	5.31266e-06
GFOD1	3.6938e-10	-0.924051	1	1	5.88238e-06
MCAM	4.09123e-10	0.838062	1	1	6.51528e-06
MYO10	4.1644e-10	0.805163	1	1	6.6318e-06
TP53	4.40791e-10	0.857911	1	1	7.0196e-06
MGARP	4.91126e-10	-1.28951	1	1	7.82118e-06
NINJ1	5.39859e-10	1.13684	1	1	8.59726e-06
TAP2	5.7883e-10	1.49501	1	1	9.21787e-06
BID	6.06811e-10	1.03605	1	1	9.66346e-06
BEX3	6.42988e-10	-0.365584	1	1	1.02396e-05
RND1	6.5961e-10	2.12102	1	1	1.05043e-05
CAPN5	7.02198e-10	-0.777608	1	1	1.11825e-05
GPR176	7.98344e-10	1.1704	1	1	1.27136e-05
RHOB	8.2058e-10	0.717856	1	1	1.30677e-05
TRIO	8.21115e-10	1.18829	1	1	1.30763e-05
SMARCD3	1.17347e-09	-1.06155	1	1	1.86875e-05
ZSWIM4	1.3333e-09	1.66706	1	1	2.12328e-05
ISG20	1.36388e-09	2.28688	1	1	2.17198e-05
NFKBIB	1.41216e-09	1.10423	1	1	2.24887e-05
NAV3	1.47328e-09	1.48674	1	1	2.34619e-05
PPT2	1.49952e-09	-0.88564	1	1	2.38798e-05
BTN2A2	1.71728e-09	1.44701	1	1	2.73476e-05
NOTCH2	2.05377e-09	1.36737	1	1	3.27063e-05
ITPK1	2.06465e-09	-0.448112	1	1	3.28796e-05
ITPR1	2.07365e-09	-1.55681	1	1	3.30228e-05
SAMD14	2.13336e-09	1.62979	1	1	3.39738e-05
SPTAN1	2.3833e-09	-0.479782	1	1	3.79541e-05
ATF5	2.39524e-09	1.09741	1	1	3.81441e-05
WARS1	2.47098e-09	0.950188	1	1	3.93504e-05
ROBO4	2.55884e-09	0.84566	1	1	4.07495e-05
MRPL14	2.66454e-09	1.03376	1	1	4.24329e-05
ST8SIA6	2.66833e-09	-1.06178	1	1	4.24932e-05
MARCKS	3.22458e-09	1.25167	1	1	5.13514e-05
KAT7	3.24088e-09	-0.587284	1	1	5.16109e-05
E2F7	3.43092e-09	1.39514	1	1	5.46374e-05
KCTD12	3.47762e-09	-0.453369	1	1	5.53811e-05
CTSS	3.58476e-09	3.32677	1	1	5.70872e-05
LTA4H	4.1224e-09	-0.827752	1	1	6.56493e-05
ZFP36L1	4.27464e-09	1.09089	1	1	6.80736e-05
SCARA3	4.42785e-09	-0.519253	1	1	7.05134e-05
DHRS7	4.56222e-09	0.946829	1	1	7.26534e-05
FRY	4.5788e-09	-1.0774	1	1	7.29173e-05
DRAM1	4.76376e-09	1.29262	1	1	7.58629e-05
TNFAIP8	5.50093e-09	1.77323	1	1	8.76023e-05
ADGRL1	5.55211e-09	-1.12199	1	1	8.84173e-05
C2CD4B	5.80369e-09	2.26894	1	1	9.24237e-05
SBNO2	6.45687e-09	0.877114	1	1	0.000102826
LPXN	6.60827e-09	1.96569	1	1	0.000105237
CBR3	8.73858e-09	1.46908	1	1	0.000139162
F2RL3	9.89308e-09	1.74193	1	1	0.000157547
VPS37C	1.14483e-08	1.04694	1	1	0.000182314
SHFL	1.25141e-08	0.928628	1	1	0.000199288
CAVIN1	1.29595e-08	-0.278354	1	1	0.000206381
SLC40A1	1.32867e-08	-1.02832	1	1	0.000211591
CAVIN3	1.3736e-08	-0.420377	1	1	0.000218745
PRCP	1.37451e-08	0.936181	1	1	0.000218891
RRM2	1.40536e-08	-1.19754	1	1	0.000223803
LIMD2	1.46397e-08	0.897262	1	1	0.000233138
LMCD1	1.49618e-08	-2.03463	1	1	0.000238267
PIM3	1.62622e-08	0.923301	1	1	0.000258976
GADD45GIP1	1.66753e-08	0.632388	1	1	0.000265555
CHST2	1.69644e-08	1.33316	1	1	0.000270157
PPP2R1B	1.80635e-08	1.28658	1	1	0.00028766
LIMS1	1.9276e-08	1.07265	1	1	0.00030697
RELA	2.09661e-08	0.809796	1	1	0.000333884
ADAMTS4	2.13339e-08	1.49389	1	1	0.000339742
ARMC9	2.31485e-08	1.37255	1	1	0.00036864
TMEM217	2.37045e-08	2.57399	1	1	0.000377495
IL4R	2.58089e-08	0.762635	1	1	0.000411008
CDKN2D	2.64065e-08	-0.64006	1	1	0.000420524
GBP4	2.8046e-08	3.04439	1	0.75	0.000446633
GRB10	2.85883e-08	0.794552	1	1	0.000455268
RAB32	2.91258e-08	0.92237	1	1	0.000463828
PTMA	2.987e-08	0.876632	1	1	0.00047568
MLLT1	3.21973e-08	-0.30195	1	1	0.000512742
PMEPA1	3.28322e-08	0.778929	1	1	0.000522853
P4HTM	3.46355e-08	-0.464021	1	1	0.00055157
CRYAB	3.52081e-08	-1.13656	1	1	0.00056069
PTMS	3.53705e-08	-0.378947	1	1	0.000563275
KIF13A	3.75214e-08	1.16275	1	1	0.000597529
FOSL1	3.95309e-08	0.894265	1	1	0.00062953
KLHL21	4.15674e-08	0.7801	1	1	0.00066196
AOPEP	4.3866e-08	-0.385634	1	1	0.000698566
HEBP2	4.85063e-08	0.936582	1	1	0.000772463
ASRGL1	5.07421e-08	-0.805765	1	1	0.000808068
MAFB	5.23414e-08	1.11326	1	1	0.000833537
SLC7A2	5.23589e-08	2.96578	1	1	0.000833816
BDNF	5.56041e-08	-1.70782	1	1	0.000885495
STX11	5.61785e-08	1.29808	1	1	0.000894643
SLC15A3	5.63785e-08	2.00899	1	1	0.000897828
ZDHHC14	5.64854e-08	0.955013	1	1	0.000899529
DRAXIN	5.97528e-08	-1.41198	1	1	0.000951564
BPGM	6.51817e-08	1.12794	1	1	0.00103802
PTPRB	6.64555e-08	-0.485351	1	1	0.0010583
PANX1	6.72853e-08	1.48843	1	1	0.00107152
MPZL2	7.64186e-08	-1.54565	1	1	0.00121697
SERPINE1	7.67944e-08	1.12461	1	1	0.00122295
MTSS1	7.70433e-08	1.54559	1	1	0.00122691
MX1	8.38975e-08	2.61738	1	1	0.00133607
EFNA1	9.27843e-08	1.07232	1	1	0.00147759
CDKN2A	9.41804e-08	1.0555	1	1	0.00149982
SLCO4A1	9.43123e-08	2.32193	1	1	0.00150192
MEX3D	9.67093e-08	0.681999	1	1	0.0015401
PGF	1.02496e-07	0.714549	1	1	0.00163225
PLAU	1.07155e-07	1.06949	1	1	0.00170644
OCIAD2	1.11244e-07	0.854715	1	1	0.00177157
DTX3L	1.1389e-07	1.26378	1	1	0.0018137
RNF41	1.17358e-07	-0.435122	1	1	0.00186893
FABP5	1.25789e-07	1.19108	1	1	0.0020032
DNPH1	1.3018e-07	0.930249	1	1	0.00207312
KCNN4	1.33811e-07	-1.55141	1	1	0.00213094
LOXL2	1.34921e-07	0.986345	1	1	0.00214861
SLC27A3	1.37261e-07	-0.956931	1	1	0.00218587
NAV2	1.39298e-07	1.5041	1	1	0.00221832
BTG3	1.54617e-07	0.982555	1	1	0.00246227
PML	1.61035e-07	0.924262	1	1	0.00256449
PIEZO1	1.69072e-07	0.840011	1	1	0.00269247
TMEM14C	1.9097e-07	0.766684	1	1	0.0030412
CDK6	2.01572e-07	1.14136	1	1	0.00321004
NECAP2	2.09276e-07	0.77259	1	1	0.00333272
FGFR1	2.10492e-07	-0.50315	1	1	0.00335209
TCF4	2.13857e-07	0.805847	1	1	0.00340567
SLCO2A1	2.60987e-07	-1.1251	1	1	0.00415622
POU2F2	2.81408e-07	1.97863	1	1	0.00448142
VIPR1	3.03435e-07	-1.86608	1	1	0.0048322
OAS3	3.25021e-07	1.88536	1	1	0.00517596
OSGIN1	3.26563e-07	-0.39947	1	1	0.00520051
PLTP	3.33179e-07	0.765958	1	1	0.00530588
TMEM38A	3.34274e-07	-1.07039	1	1	0.00532331
CAB39	3.43324e-07	0.816576	1	1	0.00546744
SQOR	3.48814e-07	1.17237	1	1	0.00555487
FAM110A	3.50577e-07	1.30426	1	1	0.00558295
SOX12	3.53172e-07	-0.829532	1	1	0.00562426
ADIRF	3.57311e-07	-0.312191	1	1	0.00569018
ARL4C	3.76993e-07	1.41093	1	1	0.00600362
CCM2L	3.81013e-07	-0.732716	1	1	0.00606763
PECAM1	3.85244e-07	-0.325349	1	1	0.00613501
ID2	3.89678e-07	-0.479397	1	1	0.00620562
TNFRSF10B	4.07818e-07	0.75517	1	1	0.00649451
CMTM8	4.33166e-07	-0.502351	1	1	0.00689817
ERO1A	4.55691e-07	0.903228	1	1	0.00725688
WASF2	4.60757e-07	0.651093	1	1	0.00733755
JADE1	4.69236e-07	-1.19394	1	1	0.00747258
NEURL3	5.07738e-07	3.92057	1	0.5	0.00808573
ZCCHC24	5.11966e-07	-0.773229	1	1	0.00815306
TNS2	5.47816e-07	-0.510551	1	1	0.00872398
PDGFB	5.52944e-07	1.06043	1	1	0.00880564
MYO6	5.5478e-07	0.741005	1	1	0.00883487
RNASE1	5.66649e-07	-0.381612	1	1	0.00902388
RGS4	5.6902e-07	-0.94847	1	1	0.00906165
PLEKHA1	5.72357e-07	1.03747	1	1	0.00911479
CYLD	5.73684e-07	1.13816	1	1	0.00913592
PDCD1LG2	6.07385e-07	1.11075	1	1	0.0096726
EPAS1	6.1078e-07	-0.362653	1	1	0.00972667
PLA2G4C	6.36437e-07	2.13309	1	1	0.0101353
PAPLN	6.40189e-07	2.63559	1	1	0.010195
PIK3CD	6.47985e-07	1.33949	1	1	0.0103192
MIDEAS	6.70246e-07	0.843724	1	1	0.0106737
TSPAN9	7.1794e-07	-0.304192	1	1	0.0114332
PCMTD1	7.18557e-07	-0.520912	1	1	0.011443
CD47	7.92545e-07	1.21974	1	1	0.0126213
ZNF267	8.35845e-07	1.4355	1	1	0.0133108
ART4	8.50195e-07	1.19858	1	1	0.0135394
SQLE	9.48953e-07	1.04801	1	1	0.0151121
RAI14	9.6908e-07	0.810815	1	1	0.0154326
CTSK	1.05217e-06	2.00487	1	1	0.0167558
ZNRF1	1.06392e-06	0.70958	1	1	0.016943
DIPK1B	1.16274e-06	-0.365928	1	1	0.0185167
SYNJ2	1.1787e-06	0.82852	1	1	0.0187709
ZDHHC2	1.2482e-06	0.753246	1	1	0.0198775
ECH1	1.25604e-06	-0.356565	1	1	0.0200025
TRIM56	1.27788e-06	0.71827	1	1	0.0203502
TAPBPL	1.28968e-06	1.13228	1	1	0.0205382
UBE2Z	1.30998e-06	0.776603	1	1	0.0208614
NCK1	1.31223e-06	0.911245	1	1	0.0208973
PALMD	1.33235e-06	-0.275241	1	1	0.0212176
MYLK	1.36916e-06	1.30463	1	1	0.0218039
FOXP1	1.40627e-06	-0.321357	1	1	0.0223949
XPC	1.56837e-06	0.917011	1	1	0.0249763
KIFC3	1.60498e-06	0.792572	1	1	0.0255594
LHFPL6	1.81078e-06	0.764512	1	1	0.0288367
VASN	1.82249e-06	-1.28605	1	1	0.0290231
DSE	1.82527e-06	1.31564	1	1	0.0290674
ETV7	1.84183e-06	3.45943	1	0	0.0293311
DUSP4	1.84486e-06	-0.524267	1	1	0.0293794
DAXX	1.91103e-06	0.834806	1	1	0.0304332
KLF7	1.93543e-06	0.909513	1	1	0.0308218
ANO9	1.95356e-06	3.92283	1	0.25	0.0311105
ARHGAP22	2.06733e-06	1	1	1	0.0329222
COPZ2	2.16599e-06	-0.354138	1	1	0.0344934
TMEM154	2.18019e-06	1.32193	1	1	0.0347195
SLC35F2	2.19913e-06	0.966053	1	1	0.0350211
CCDC102A	2.30015e-06	1.0614	1	1	0.0366298
RNF144B	2.30139e-06	-0.55468	1	1	0.0366496
PFKFB3	2.32897e-06	1.08084	1	1	0.0370889
SOX4	2.4216e-06	0.745318	1	1	0.038564
PTPN2	2.42427e-06	1.087	1	1	0.0386065
CFH	2.46492e-06	-0.668253	1	1	0.0392539
MRNIP	2.72193e-06	0.94363	1	1	0.0433467
SYNE3	2.74333e-06	-0.447242	1	1	0.0436876
SMTN	2.78191e-06	0.96792	1	1	0.044302
NFIB	2.7947e-06	-0.293808	1	1	0.0445056
KLHDC8B	2.96515e-06	-0.480432	1	1	0.04722
GNAI2	3.00237e-06	0.537682	1	1	0.0478128

## Sheet: HAoEC_96_Spike
X	p_val	avg_log2FC	pct.1	pct.2	p_val_adj
ICAM1	3.09797e-21	0.91604	1	1	4.93352e-17
TAPBP	3.75953e-15	0.907207	1	1	5.98705e-11
CCL2	3.97216e-12	1.87177	1	1	6.32567e-08
IFI6	3.14715e-11	1.96253	1	1	5.01184e-07
POSTN	4.10526e-11	-0.728195	1	1	6.53763e-07
ISG15	1.56437e-09	0.811853	1	1	2.49125e-05
SLC6A6	7.01347e-08	-0.341683	1	1	0.00111689
OPTN	8.92235e-08	0.551747	1	1	0.00142088
BCAM	1.49857e-07	-0.580286	1	1	0.00238648
C1R	3.46156e-07	3.52356	1	1	0.00551254
CRACR2B	3.75916e-07	-0.466568	1	1	0.00598647
LTBP4	3.97279e-07	-0.426842	1	1	0.00632667
SERPINE1	4.68572e-07	0.471627	1	1	0.007462
IFI27	5.19743e-07	1.0856	1	1	0.00827692
CXCL2	7.96832e-07	1.72469	1	1	0.0126896
C1S	1.19978e-06	2.86285	1	1	0.0191065
LAMC2	1.21098e-06	1.8606	1	1	0.0192849
S100A11	1.29184e-06	0.297223	1	1	0.0205725
SMAD6	1.47873e-06	-0.294414	1	1	0.0235488
RALA	1.55027e-06	0.477627	1	1	0.0246881

## Sheet: HAoEC_96_TNF
X	p_val	avg_log2FC	pct.1	pct.2	p_val_adj
TAPBP	2.84703e-26	0.977255	1	1	4.53389e-22
B2M	5.29359e-08	0.671706	1	1	0.000843005
CRACR2B	1.63817e-07	-0.471345	1	1	0.00260879
FBLN2	8.76542e-07	-1.29956	1	1	0.0139589

## Sheet: HPMC_24_Spike
X	p_val	avg_log2FC	pct.1	pct.2	p_val_adj
CCL5	3.0094e-76	5.9711	1	1	4.79247e-72
CTHRC1	3.16628e-75	2.67102	1	1	5.04231e-71
TAP1	4.42661e-68	2.32521	1	1	7.04937e-64
MX1	8.20267e-66	7.34824	1	1	1.30628e-61
IL32	5.22583e-65	2.26124	1	1	8.32213e-61
PTGS2	1.29142e-44	1.84645	1	1	2.05659e-40
CTSS	1.2964e-43	2.86716	1	1	2.06451e-39
HLA-B	3.66927e-42	1.67887	1	1	5.8433e-38
GBP1	7.99207e-39	2.83748	1	1	1.27274e-34
ISG20	1.74205e-38	3.13643	1	1	2.77421e-34
PARP14	2.00037e-38	2.48146	1	1	3.18559e-34
PSME2	3.638e-38	1.5568	1	1	5.79352e-34
CCL2	1.73998e-36	4.62507	1	1	2.77092e-32
VCAM1	3.57554e-35	4.01696	1	1	5.69405e-31
IFIT3	9.0936e-35	4.53384	1	1	1.44816e-30
OAS3	1.43247e-32	4.59096	1	1	2.28121e-28
ISG15	7.53485e-32	3.78761	1	1	1.19993e-27
FLRT2	1.50401e-31	1.64786	1	1	2.39514e-27
EPSTI1	1.77986e-31	4.58796	1	1	2.83442e-27
HAPLN3	4.63629e-31	1.68153	1	1	7.38329e-27
STAT1	8.40303e-31	2.48662	1	1	1.33818e-26
DTX3L	1.41263e-30	2.34483	1	1	2.24961e-26
HELZ2	2.20117e-30	2.38466	1	1	3.50537e-26
PSMB9	2.93813e-30	3.13695	1	1	4.67897e-26
SELENOM	1.28024e-28	1.13344	1	1	2.03878e-24
PLSCR1	3.70164e-27	2.03641	1	1	5.89487e-23
IFIT1	4.30295e-27	6.76524	1	1	6.85245e-23
IRF1	3.90665e-26	1.96165	1	1	6.22134e-22
SHFL	8.80381e-26	1.82114	1	1	1.40201e-21
IRF7	1.27539e-25	2.38247	1	1	2.03106e-21
OAS1	3.28901e-25	3.4694	1	1	5.23775e-21
MMP10	5.77407e-25	2.09366	1	1	9.1952e-21
APOL3	7.62181e-25	1.70998	1	1	1.21377e-20
PARP9	1.09672e-24	2.45465	1	1	1.74652e-20
HLA-C	1.30902e-23	1.10376	1	1	2.08461e-19
POU2F2	2.00601e-23	2.6669	1	1	3.19457e-19
PARP12	3.03883e-23	1.57276	1	1	4.83934e-19
PSME1	5.52265e-23	1.17951	1	1	8.79481e-19
HERC6	1.11862e-22	4.40939	1	1	1.78141e-18
TMEM120A	4.99866e-22	1.44724	1	1	7.96037e-18
SP110	7.30062e-22	2.21723	1	1	1.16262e-17
IFI6	1.21557e-21	2.90368	1	1	1.9358e-17
TAPBP	1.40975e-21	1.25987	1	1	2.24502e-17
NFKBIA	1.92437e-21	1.26177	1	1	3.06456e-17
EIF2AK2	2.91668e-21	1.70562	1	1	4.64481e-17
CMPK2	3.60823e-21	5.39917	1	0.5	5.7461e-17
ACTC1	9.68409e-21	-2.33744	1	1	1.54219e-16
HLA-A	1.16093e-20	0.888387	1	1	1.84878e-16
PSMB8	2.2253e-20	1.3964	1	1	3.54379e-16
SLC2A6	8.37423e-20	1.34958	1	1	1.3336e-15
SDC4	1.77738e-19	1.59533	1	1	2.83049e-15
FABP5	1.81032e-19	1.16586	1	1	2.88294e-15
BST2	2.03945e-19	3.42502	1	1	3.24783e-15
IFIT2	3.14892e-19	4.34577	1	1	5.01465e-15
OAS2	7.272e-19	3.33141	1	1	1.15807e-14
PSMB10	9.85373e-19	1.83745	1	1	1.56921e-14
IFIH1	1.02291e-18	4.11746	1	1	1.62898e-14
RAMP2	1.96115e-18	-0.588237	1	1	3.12313e-14
YIPF5	2.34406e-18	0.926331	1	1	3.73292e-14
TRIM22	3.86398e-18	1.27719	1	1	6.15339e-14
CEBPD	5.16361e-18	2.26303	1	1	8.22304e-14
SP100	5.23711e-18	0.960394	1	1	8.3401e-14
RIPK2	5.25683e-18	1.43522	1	1	8.37151e-14
TNFAIP3	6.66607e-18	2.27146	1	1	1.06157e-13
IFIT5	1.06955e-17	2.89862	1	1	1.70326e-13
ICAM1	1.36691e-17	3.31773	1	1	2.1768e-13
MT2A	1.6545e-17	2.47662	1	1	2.63479e-13
BMAL2	2.01799e-17	1.35514	1	1	3.21365e-13
APOLD1	2.36722e-17	-1.0268	1	1	3.7698e-13
CYB5A	2.52057e-17	1.06978	1	1	4.01401e-13
RAC2	2.73435e-17	0.990529	1	1	4.35445e-13
LGALS3	3.96931e-17	-0.501474	1	1	6.32113e-13
IL15RA	4.19723e-17	2.33015	1	1	6.68409e-13
ITGA2	4.88103e-17	1.39257	1	1	7.77304e-13
TAP2	5.53475e-17	1.79553	1	1	8.81409e-13
OPTN	7.18386e-17	0.954537	1	1	1.14403e-12
ITGAV	1.46853e-16	1.25964	1	1	2.33864e-12
ADAR	1.96646e-16	1.01879	1	1	3.13159e-12
LGALS9	3.18059e-16	1.73047	1	1	5.06508e-12
NINJ1	3.43313e-16	1.08002	1	1	5.46727e-12
LAMB3	6.4957e-16	2.02647	1	1	1.03444e-11
RNF213	1.16938e-15	1.39083	1	1	1.86224e-11
GYPC	1.53376e-15	1.08147	1	1	2.44251e-11
PHLDA2	2.44901e-15	1.10685	1	1	3.90004e-11
LOXL2	2.62412e-15	1.25777	1	1	4.17892e-11
SLC15A3	3.9094e-15	3.05683	1	1	6.22572e-11
TNIP1	5.89926e-15	1.89588	1	1	9.39458e-11
IL4I1	7.66635e-15	2.59864	1	1	1.22087e-10
DDX60L	9.57664e-15	1.78541	1	1	1.52508e-10
DNAJA1	1.00921e-14	0.786901	1	1	1.60717e-10
ITGB4	1.01142e-14	-1.12071	1	1	1.61068e-10
SLC9A3R2	1.35033e-14	-0.604459	1	1	2.1504e-10
NFE2L3	1.80905e-14	1.51419	1	1	2.88091e-10
GGH	1.95213e-14	0.910147	1	1	3.10876e-10
IFI35	2.28653e-14	2.69141	1	1	3.64131e-10
IFI44L	5.35747e-14	4.67557	1	0.75	8.53178e-10
NFKB2	7.47878e-14	1.41419	1	1	1.191e-09
OGFR	8.27286e-14	1.32193	1	1	1.31745e-09
OSGIN2	9.00989e-14	0.939627	1	1	1.43483e-09
CLDN14	1.36974e-13	3.18888	1	1	2.18131e-09
PAPLN	1.39585e-13	2.12163	1	1	2.2229e-09
NFKBIE	1.73679e-13	1.23502	1	1	2.76583e-09
P2RX4	1.93292e-13	1.79774	1	1	3.07817e-09
LTA4H	2.04921e-13	-0.795275	1	1	3.26337e-09
SLC6A6	2.37419e-13	-0.608427	1	1	3.7809e-09
TRIM14	2.51165e-13	2.12163	1	1	3.99981e-09
XAF1	2.8647e-13	3.70044	1	1	4.56203e-09
FGF5	3.2047e-13	1.8824	1	1	5.10348e-09
PML	3.93513e-13	1.00743	1	1	6.26669e-09
SERPINE1	3.95237e-13	1.14871	1	1	6.29414e-09
BIRC3	4.2905e-13	3.51457	1	1	6.83263e-09
HACD1	4.54567e-13	-0.716657	1	1	7.23898e-09
UNC5B	5.23169e-13	-0.681013	1	1	8.33147e-09
JAK1	6.60056e-13	0.896474	1	1	1.05114e-08
HMGA1	7.8264e-13	0.932037	1	1	1.24635e-08
GRINA	1.06585e-12	0.872202	1	1	1.69737e-08
MARCKS	1.11808e-12	1.05665	1	1	1.78055e-08
STING1	1.8466e-12	0.835054	1	1	2.94071e-08
SAMD9L	3.02156e-12	2.01728	1	1	4.81183e-08
MAF	3.16205e-12	1.4864	1	1	5.03556e-08
RSAD2	4.20276e-12	4.98055	1	0.5	6.6929e-08
ERAP2	4.69427e-12	1.1838	1	1	7.47562e-08
STARD10	5.37859e-12	1.57665	1	1	8.56541e-08
SPTAN1	6.28898e-12	-0.364029	1	1	1.00152e-07
CD47	6.3295e-12	1.2343	1	1	1.00797e-07
AKAP12	7.073e-12	0.927079	1	1	1.12637e-07
FADS3	7.26356e-12	0.991872	1	1	1.15672e-07
PMAIP1	1.16324e-11	1.6845	1	1	1.85247e-07
OASL	1.22017e-11	5.40088	1	0.5	1.94311e-07
TSPAN11	1.23977e-11	-0.909433	1	1	1.97434e-07
NFKB1	1.29459e-11	0.993848	1	1	2.06163e-07
ARID5A	1.30218e-11	1.29406	1	1	2.07372e-07
ZC3H12A	2.66833e-11	2.19018	1	1	4.24931e-07
CDKN2B	3.27318e-11	2.00631	1	1	5.21253e-07
CXCL1	3.52516e-11	4.64611	1	1	5.61382e-07
CD34	3.82146e-11	-0.732221	1	1	6.08568e-07
PARP10	3.86027e-11	1.82166	1	1	6.14749e-07
MX2	4.2195e-11	5.66534	1	0	6.71956e-07
GBP2	4.94725e-11	1.31753	1	1	7.8785e-07
LPCAT2	6.13247e-11	-0.736652	1	1	9.76595e-07
TUBA4A	7.44489e-11	-0.917752	1	1	1.1856e-06
CSF1	8.00686e-11	1.40834	1	1	1.27509e-06
TPM1	1.18381e-10	1.06858	1	1	1.88521e-06
PLCD3	1.38441e-10	-0.769505	1	1	2.20467e-06
IGFBP4	1.77195e-10	-0.317805	1	1	2.82183e-06
GBP4	1.77922e-10	4.58496	1	0	2.83341e-06
ANKRD1	2.02148e-10	0.9879	1	1	3.21921e-06
DDX60	2.23214e-10	2.27462	1	1	3.55468e-06
CITED4	2.29102e-10	1.7217	1	1	3.64845e-06
SQOR	2.69098e-10	0.936106	1	1	4.28539e-06
WARS1	3.15573e-10	0.96763	1	1	5.0255e-06
ALCAM	3.55308e-10	0.859095	1	1	5.65828e-06
BIRC2	3.82437e-10	1.01906	1	1	6.09032e-06
CD44	4.28973e-10	0.940473	1	1	6.83139e-06
ABI3BP	4.37802e-10	1.29585	1	1	6.97199e-06
LAP3	4.8894e-10	0.967766	1	1	7.78637e-06
IKBKE	5.07655e-10	1.33765	1	1	8.08441e-06
SELE	5.18676e-10	4.56478	1	1	8.25992e-06
PTMA	5.33433e-10	0.62639	1	1	8.49492e-06
NQO1	6.17849e-10	-0.316046	1	1	9.83925e-06
RALA	6.54718e-10	0.821735	1	1	1.04264e-05
UBE2L6	6.75262e-10	2.25131	1	1	1.07535e-05
PREX1	7.66548e-10	-0.554359	1	1	1.22073e-05
PDCD1LG2	7.70593e-10	1.60686	1	1	1.22717e-05
ATP6V1A	8.05484e-10	1.00519	1	1	1.28273e-05
NFKBIZ	9.9115e-10	1.81908	1	1	1.57841e-05
TRIM25	1.23343e-09	1.0393	1	1	1.96423e-05
TRAF1	1.29756e-09	2.70966	1	1	2.06637e-05
PI3	1.33772e-09	4.40939	1	0	2.13032e-05
FKBP1A	1.38965e-09	0.58924	1	1	2.21302e-05
DHX58	1.54752e-09	2.5119	1	1	2.46442e-05
UROD	1.58801e-09	-0.667358	1	1	2.5289e-05
PTPRK	1.64358e-09	1.00446	1	1	2.6174e-05
IRAK2	2.03103e-09	1.41965	1	1	3.23441e-05
TRIM21	2.22324e-09	1.77372	1	1	3.5405e-05
IFI16	2.44754e-09	0.891224	1	1	3.89771e-05
EIF2B3	2.46686e-09	-0.926502	1	1	3.92847e-05
RANGAP1	2.54955e-09	0.850089	1	1	4.06015e-05
C15orf48	2.74569e-09	3.80735	1	0.75	4.37251e-05
MLLT1	3.05617e-09	-0.423401	1	1	4.86695e-05
FLNC	3.21823e-09	-0.385084	1	1	5.12503e-05
P4HA2	4.24088e-09	0.846388	1	1	6.7536e-05
SLC7A2	4.40732e-09	3.56305	1	1	7.01866e-05
COTL1	4.61065e-09	0.93415	1	1	7.34246e-05
NEURL3	4.87277e-09	4.14684	1	0.5	7.75989e-05
MYD88	5.50621e-09	0.959246	1	1	8.76864e-05
PRXL2B	6.73739e-09	0.766749	1	1	0.000107293
EBI3	6.7491e-09	4.37851	1	0.25	0.000107479
C2CD4B	7.06851e-09	1.34169	1	1	0.000112566
DRAM1	9.463e-09	1.02361	1	1	0.000150698
LMCD1	1.42121e-08	-1.40018	1	1	0.000226327
PLPP1	1.5218e-08	-0.444815	1	1	0.000242347
PRSS23	1.61254e-08	0.849415	1	1	0.000256798
ZFP36L1	1.63717e-08	0.925067	1	1	0.000260719
CXCL8	1.83757e-08	4.22906	1	1	0.000292634
RHBDF2	1.95396e-08	1.46428	1	1	0.000311168
EPAS1	2.01879e-08	-0.349333	1	1	0.000321493
GSDMD	2.04463e-08	1.15657	1	1	0.000325607
PNPT1	2.44112e-08	1.28466	1	1	0.000388748
JAK3	2.49234e-08	1.66776	1	1	0.000396905
RASGRP3	2.74237e-08	0.99773	1	1	0.000436723
PLAT	3.182e-08	1.2091	1	1	0.000506734
TSC22D1	3.19974e-08	-0.459235	1	1	0.000509559
GINS4	3.24078e-08	-0.857312	1	1	0.000516094
PRICKLE1	3.32416e-08	-0.706269	1	1	0.000529373
UTP25	3.39319e-08	-0.445595	1	1	0.000540365
AZIN1	3.68024e-08	-0.652077	1	1	0.000586078
JAG1	3.83141e-08	-0.48605	1	1	0.000610152
TRIM47	3.96262e-08	0.839285	1	1	0.000631047
DKK3	4.04327e-08	0.681806	1	1	0.00064389
ARHGAP23	4.08021e-08	-0.455973	1	1	0.000649774
DESI1	4.32612e-08	0.791353	1	1	0.000688935
CCL3L1	5.04538e-08	4.42626	1	0.5	0.000803477
CCL3L3	5.04538e-08	4.42626	1	0.5	0.000803477
CRIP2	5.21548e-08	-0.318851	1	1	0.000830566
GRPEL2	5.55823e-08	1.15335	1	1	0.000885149
IFNGR2	6.71034e-08	0.861732	1	1	0.00106862
APOL6	7.0181e-08	2.67903	1	1	0.00111763
RELB	7.3697e-08	2.08421	1	1	0.00117362
PTPRB	7.70078e-08	-0.542498	1	1	0.00122635
LY6E	8.00684e-08	1.00104	1	1	0.00127509
MOV10L1	8.33157e-08	-0.643856	1	1	0.0013268
CSPG5	8.51418e-08	2	1	1	0.00135588
FGFR3	8.54817e-08	-1.55394	1	1	0.0013613
THEMIS2	8.84009e-08	1.60699	1	1	0.00140778
SPNS2	9.119e-08	-0.626542	1	1	0.0014522
PRR7	9.24377e-08	-1.08913	1	1	0.00147207
C1R	9.42464e-08	3.12102	1	0.75	0.00150087
TSC22D3	9.62715e-08	-0.580461	1	1	0.00153312
STAP2	1.016e-07	1.30666	1	1	0.00161799
PDK3	1.13369e-07	-1.10334	1	1	0.0018054
GNG5	1.21633e-07	0.715183	1	1	0.00193701
IFNGR1	1.21957e-07	0.8534	1	1	0.00194216
SAMD4A	1.29105e-07	0.853883	1	1	0.00205599
LPGAT1	1.40601e-07	-0.626702	1	1	0.00223907
SLC43A3	1.40934e-07	1.09754	1	1	0.00224438
LACC1	1.47155e-07	1.19513	1	1	0.00234344
FGFR1	1.48727e-07	-0.573496	1	1	0.00236847
CH25H	1.51044e-07	1.22948	1	1	0.00240538
ATF5	1.52118e-07	0.946608	1	1	0.00242248
MPZL1	1.59887e-07	0.719739	1	1	0.00254621
APOL2	1.81425e-07	0.799573	1	1	0.00288919
F2RL1	2.23573e-07	1.57328	1	1	0.00356039
NID1	2.29952e-07	-0.422379	1	1	0.00366198
MSC	2.36987e-07	2.2578	1	1	0.00377402
MAFF	2.66944e-07	0.807814	1	1	0.00425109
NOTCH1	2.68792e-07	-0.402136	1	1	0.00428052
ARHGAP4	2.91495e-07	-0.953206	1	1	0.00464206
BEX3	3.11349e-07	-0.454591	1	1	0.00495824
SAMHD1	3.20178e-07	1.28194	1	1	0.00509884
BACE1	3.45129e-07	-0.544716	1	1	0.00549618
SAMD9	3.4687e-07	1.68706	1	1	0.00552391
NMI	3.63079e-07	1.32689	1	1	0.00578204
SLCO2B1	3.73694e-07	2.56884	1	0.75	0.00595108
ROBO4	3.89847e-07	0.713611	1	1	0.00620831
AGPAT2	4.0893e-07	-0.529698	1	1	0.00651222
IL15	4.2605e-07	2.62149	1	1	0.00678485
DKK1	4.27252e-07	1.14854	1	1	0.006804
TRIM69	4.27693e-07	1.59192	1	1	0.00681102
RCN1	4.37924e-07	0.6929	1	1	0.00697394
VGLL4	4.39468e-07	-0.491388	1	1	0.00699853
CD58	4.61517e-07	-0.379123	1	1	0.00734966
SBNO2	4.62239e-07	0.863048	1	1	0.00736115
PLPP2	4.70724e-07	-0.757023	1	1	0.00749628
CX3CL1	4.73879e-07	4.26679	1	0.5	0.00754653
SPPL2A	4.76585e-07	0.750682	1	1	0.00758961
ABTB2	5.11721e-07	1.37397	1	1	0.00814915
OR2I1P	5.19607e-07	3.55459	1	0	0.00827473
NAA50	5.25536e-07	0.892244	1	1	0.00836915
DRAXIN	5.50789e-07	-1.04213	1	1	0.00877131
ATP6V1B2	6.22957e-07	0.786789	1	1	0.00992059
CNDP2	6.24115e-07	0.844931	1	1	0.00993904
LIMS2	6.5611e-07	-0.266383	1	1	0.0104486
ST6GAL1	6.79776e-07	1.13566	1	1	0.0108254
CXCL6	7.00488e-07	4.65662	1	0.75	0.0111553
EXOC3L1	7.21411e-07	-0.594631	1	1	0.0114885
B2M	7.5668e-07	0.676845	1	1	0.0120501
TBC1D8	7.79726e-07	-0.685619	1	1	0.0124171
MFSD12	7.97617e-07	0.701342	1	1	0.012702
PDLIM2	9.49194e-07	-0.3343	1	1	0.0151159
ANKH	9.53311e-07	-0.587052	1	1	0.0151815
ACTR3	1.02254e-06	0.646679	1	1	0.0162839
PITPNC1	1.03354e-06	1.18516	1	1	0.0164591
LACTB	1.03987e-06	0.763722	1	1	0.01656
CASKIN2	1.13985e-06	-0.452997	1	1	0.018152
EDN1	1.18951e-06	0.756539	1	1	0.018943
CXCL2	1.20043e-06	3.64697	1	1	0.0191169
MAMDC2	1.34069e-06	1.45346	1	1	0.0213506
CCN1	1.45103e-06	0.870325	1	1	0.0231077
GPX3	1.513e-06	-0.581717	1	1	0.0240946
NLRC5	1.53735e-06	1.37993	1	1	0.0244823
CCDC68	1.61055e-06	-0.656698	1	1	0.025648
CAB39	1.68508e-06	0.899598	1	1	0.0268349
PLA1A	1.72476e-06	3.68182	1	0.5	0.0274668
PLEKHO1	1.73186e-06	0.631943	1	1	0.0275799
IGF1	1.84624e-06	2.7866	1	0.75	0.0294014
TNFAIP8L1	1.85798e-06	1.06228	1	1	0.0295883
CXCL10	1.86329e-06	5.27798	1	0.25	0.0296728
DSEL	1.96504e-06	1.02086	1	1	0.0312933
PIEZO1	1.96877e-06	0.642755	1	1	0.0313527
PECAM1	1.97679e-06	-0.431638	1	1	0.0314803
FNDC3B	2.08035e-06	0.680876	1	1	0.0331295
SLC25A28	2.12923e-06	1.00358	1	1	0.033908
YPEL5	2.19633e-06	0.716973	1	1	0.0349765
ANO9	2.25546e-06	3.16993	1	0.5	0.0359182
KIAA1671	2.42017e-06	-0.522158	1	1	0.0385412
SQSTM1	2.43606e-06	0.700125	1	1	0.0387943
LGALS1	2.52459e-06	0.533232	1	1	0.0402041
ERAP1	2.53671e-06	0.810368	1	1	0.0403971
FCN3	2.54804e-06	-0.419338	1	1	0.0405775
PLEK2	2.57463e-06	1.62449	1	1	0.041001
HYAL2	2.57539e-06	-0.44524	1	1	0.0410131
GRAP	2.57689e-06	0.655805	1	1	0.041037
STAC	2.62539e-06	-0.612378	1	1	0.0418093
CXCL3	2.66687e-06	3.97689	1	1	0.0424698
DOCK10	2.76841e-06	1.81943	1	1	0.0440869
PDLIM4	2.86028e-06	0.853669	1	1	0.0455499
RFLNB	2.89052e-06	-0.608313	1	1	0.0460316
DDAH2	2.96064e-06	-0.311302	1	1	0.0471482
GPER1	3.04969e-06	-0.940499	1	1	0.0485662

## Sheet: HPMC_24_TNF
X	p_val	avg_log2FC	pct.1	pct.2	p_val_adj
IL32	4.82382e-100	2.38598	1	1	7.68194e-96
CTHRC1	1.86979e-77	2.33146	1	1	2.97765e-73
TNIP1	2.08582e-65	1.80417	1	1	3.32167e-61
SLC2A6	3.8876e-53	1.37349	1	1	6.191e-49
CCL2	2.51567e-43	4.86015	1	1	4.0062e-39
LMCD1	1.31794e-42	-2.35037	1	1	2.09882e-38
NFKBIA	1.28991e-41	1.34094	1	1	2.05418e-37
NFKBIE	1.49978e-39	1.5414	1	1	2.3884e-35
CTSS	2.42288e-38	2.49541	1	1	3.85844e-34
HAPLN3	3.17203e-37	1.69366	1	1	5.05145e-33
SELENOM	3.25472e-36	0.990393	1	1	5.18314e-32
PRXL2B	3.49462e-36	1.05357	1	1	5.56518e-32
HLA-B	1.58158e-35	1.15924	1	1	2.51866e-31
CITED4	3.36682e-35	2.55081	1	1	5.36166e-31
TNFAIP3	3.79531e-33	2.73809	1	1	6.04402e-29
APOL3	9.88013e-33	1.45481	1	1	1.57341e-28
NFKB2	4.82847e-31	1.64494	1	1	7.68935e-27
TAP1	5.84003e-31	1.48278	1	1	9.30025e-27
CSF1	2.14651e-30	1.91045	1	1	3.41831e-26
FABP5	1.86872e-28	1.19401	1	1	2.97594e-24
IL4I1	2.18753e-27	3.10912	1	1	3.48364e-23
NFKB1	3.78676e-27	1.14446	1	1	6.03042e-23
RANGAP1	4.49431e-27	1.11177	1	1	7.15719e-23
ICAM1	8.71989e-27	3.27966	1	1	1.38864e-22
STAP2	2.0664e-26	1.7577	1	1	3.29075e-22
PSME2	2.34069e-26	1.18534	1	1	3.72755e-22
STING1	7.67057e-26	0.899974	1	1	1.22154e-21
RASGRP3	1.19088e-25	1.30367	1	1	1.89647e-21
IRF1	1.25459e-25	1.67974	1	1	1.99793e-21
HLA-A	1.43991e-25	0.674606	1	1	2.29306e-21
GRINA	2.40456e-25	0.830248	1	1	3.82927e-21
CYB5A	5.54832e-25	1.03895	1	1	8.8357e-21
AKAP12	6.86604e-25	0.877664	1	1	1.09342e-20
F2RL1	9.93868e-25	1.44098	1	1	1.58273e-20
RIPK2	1.82909e-24	1.25625	1	1	2.91283e-20
TAPBP	2.6151e-24	0.98984	1	1	4.16454e-20
PTGS2	2.56713e-23	1.2057	1	1	4.08815e-19
BIRC2	2.95382e-22	1.1143	1	1	4.70395e-18
ABTB2	4.64447e-22	1.88514	1	1	7.39632e-18
PTMA	1.07177e-21	0.547191	1	1	1.70679e-17
IRAK2	2.79882e-21	1.75534	1	1	4.45712e-17
OPTN	3.10092e-21	0.769716	1	1	4.93821e-17
SERPINE1	7.85829e-21	0.957671	1	1	1.25143e-16
THBD	9.46019e-21	-1.37248	1	1	1.50654e-16
FLRT2	1.12836e-20	1.39268	1	1	1.79691e-16
ACTC1	1.90372e-19	-2.64	1	1	3.03167e-15
BMAL2	3.51203e-19	1.30403	1	1	5.59291e-15
STARD10	7.49888e-19	1.73821	1	1	1.1942e-14
RHOB	8.46453e-19	0.511193	1	1	1.34798e-14
NINJ1	8.64844e-19	0.850838	1	1	1.37726e-14
LOXL2	9.5068e-19	1.01956	1	1	1.51396e-14
PHLDA2	1.49596e-18	0.887575	1	1	2.38232e-14
BIRC3	3.4139e-18	3.93411	1	1	5.43663e-14
CD47	1.12945e-17	0.978356	1	1	1.79864e-13
PLA2G4C	1.53506e-17	1.51592	1	1	2.44458e-13
JAG2	1.75141e-17	-1.22619	1	1	2.78911e-13
PSME1	1.82931e-17	0.757828	1	1	2.91317e-13
VCAM1	2.14714e-17	4.51335	1	1	3.41933e-13
APOLD1	2.24998e-17	-1.54137	1	1	3.5831e-13
PAPLN	3.61856e-17	2.17585	1	1	5.76256e-13
ABR	7.05751e-17	0.806879	1	1	1.12391e-12
SAMD4A	8.76453e-17	0.952382	1	1	1.39575e-12
MMP10	1.00167e-16	1.72282	1	1	1.59515e-12
PRICKLE1	1.06434e-16	-1.66662	1	1	1.69496e-12
LGALS3	1.32169e-16	-0.857995	1	1	2.10479e-12
RAI14	2.60073e-16	0.605162	1	1	4.14167e-12
RELB	3.18623e-16	2.55039	1	1	5.07407e-12
MARCKS	4.33695e-16	0.814159	1	1	6.90659e-12
CDC25B	4.9018e-16	-1.1209	1	1	7.80612e-12
S100A3	8.39562e-16	2.33498	1	1	1.337e-11
PSMB9	9.09804e-16	2.10604	1	1	1.44886e-11
PMEPA1	1.30418e-15	0.685711	1	1	2.0769e-11
PITPNC1	1.54257e-15	1.47356	1	1	2.45654e-11
YIPF5	2.73249e-15	0.679646	1	1	4.35149e-11
ATF5	3.05077e-15	1.03696	1	1	4.85835e-11
IFNGR2	3.45434e-15	0.916413	1	1	5.50104e-11
GNAI1	5.38706e-15	-1.53471	1	1	8.5789e-11
ID1	6.46147e-15	-0.85508	1	1	1.02899e-10
GGH	6.47105e-15	0.638957	1	1	1.03051e-10
SPTAN1	1.35307e-14	-0.807071	1	1	2.15476e-10
HEG1	2.68609e-14	-1.03872	1	1	4.2776e-10
JAK3	2.90264e-14	1.70745	1	1	4.62246e-10
ZNF71	3.08931e-14	1.57289	1	1	4.91972e-10
ITGA2	3.2673e-14	1.04783	1	1	5.20317e-10
LPCAT2	3.46333e-14	-1.06841	1	1	5.51535e-10
GYPC	4.52896e-14	0.769116	1	1	7.21238e-10
TANK	5.58478e-14	1.26387	1	1	8.89377e-10
KIF13A	7.59166e-14	0.940476	1	1	1.20897e-09
ANKH	8.05374e-14	-1.25263	1	1	1.28256e-09
JAK1	9.01037e-14	0.608412	1	1	1.4349e-09
TSC22D1	9.23198e-14	-1.03988	1	1	1.47019e-09
FGF5	1.01113e-13	1.58496	1	1	1.61022e-09
HLA-C	1.58153e-13	0.535335	1	1	2.51858e-09
COTL1	1.68768e-13	0.836256	1	1	2.68762e-09
CLEC1A	2.59054e-13	1.72538	1	1	4.12544e-09
TNFAIP8L1	3.12113e-13	1.11874	1	1	4.9704e-09
MTSS1	4.35382e-13	1.51687	1	1	6.93346e-09
GPR68	5.40733e-13	1.89616	1	1	8.61118e-09
ATP6V1A	5.61897e-13	0.828991	1	1	8.94821e-09
TRAF3	5.70294e-13	1.03025	1	1	9.08192e-09
SQSTM1	6.42759e-13	0.619739	1	1	1.02359e-08
PTPRK	8.51554e-13	0.798143	1	1	1.3561e-08
CLDN14	9.28626e-13	2.8437	1	1	1.47884e-08
ANO9	1.12525e-12	4.47573	1	0.5	1.79195e-08
SOX4	1.26701e-12	0.562936	1	1	2.01771e-08
PLLP	1.64714e-12	0.619872	1	1	2.62307e-08
ESM1	2.36327e-12	1.4915	1	1	3.7635e-08
PSMB10	2.36393e-12	1.33605	1	1	3.76456e-08
JUNB	3.03289e-12	0.538189	1	1	4.82988e-08
TRIM47	3.4571e-12	0.739003	1	1	5.50543e-08
MYO10	3.53255e-12	0.570198	1	1	5.62559e-08
IL34	3.76455e-12	2.43911	1	1	5.99505e-08
B2M	4.3415e-12	0.403578	1	1	6.91384e-08
FRMD6	4.38456e-12	0.946133	1	1	6.98241e-08
SDC4	4.50377e-12	1.04912	1	1	7.17226e-08
DNAJA1	4.6648e-12	0.491423	1	1	7.42869e-08
GRPEL2	4.86209e-12	1.03332	1	1	7.74288e-08
SMAD3	7.51692e-12	0.809043	1	1	1.19707e-07
ROBO4	1.72981e-11	0.628715	1	1	2.75473e-07
DENND11	1.96982e-11	0.671663	1	1	3.13695e-07
GPR137	1.97542e-11	0.810145	1	1	3.14586e-07
ABCG1	2.30378e-11	0.8732	1	1	3.66878e-07
LAMB3	2.36485e-11	2.1247	1	1	3.76603e-07
HDGF	2.52964e-11	0.631008	1	1	4.02845e-07
TUBA4A	2.56595e-11	-1.29808	1	1	4.08627e-07
SLC9A3R2	2.70235e-11	-0.971741	1	1	4.30349e-07
TSC22D3	2.75923e-11	-1.12226	1	1	4.39408e-07
DRAM1	2.808e-11	0.825031	1	1	4.47173e-07
CCND3	2.83948e-11	-0.938534	1	1	4.52187e-07
PARP12	2.99436e-11	0.925177	1	1	4.76853e-07
TNIP2	3.34186e-11	0.643366	1	1	5.32191e-07
KLF2	3.99957e-11	-0.80571	1	1	6.36932e-07
FKBP1A	4.72427e-11	0.3568	1	1	7.52339e-07
TCEAL9	5.16601e-11	-0.765713	1	1	8.22687e-07
NAA50	5.47338e-11	0.756506	1	1	8.71636e-07
HMGA1	5.73533e-11	0.628357	1	1	9.13352e-07
IFNGR1	5.76006e-11	0.73967	1	1	9.1729e-07
PFKFB3	5.78905e-11	0.858741	1	1	9.21906e-07
AZIN1	7.10036e-11	-1.07424	1	1	1.13073e-06
BID	7.97558e-11	0.538844	1	1	1.27011e-06
LTA4H	1.49685e-10	-0.900033	1	1	2.38373e-06
PDK3	1.68062e-10	-1.83081	1	1	2.67639e-06
YPEL5	1.96959e-10	0.578007	1	1	3.13658e-06
MSANTD3	2.2213e-10	0.52107	1	1	3.53742e-06
MAFF	2.5313e-10	0.711029	1	1	4.0311e-06
ISG20	2.61488e-10	1.3953	1	1	4.16419e-06
RALA	2.63203e-10	0.528191	1	1	4.1915e-06
FLNC	2.65437e-10	-0.737807	1	1	4.22708e-06
FADS3	2.68381e-10	0.614757	1	1	4.27396e-06
TRAF1	2.68808e-10	3.82018	1	1	4.28077e-06
TXNIP	2.72277e-10	-0.934333	1	1	4.33601e-06
NFE2L3	2.8683e-10	1.02661	1	1	4.56776e-06
UCK2	3.054e-10	0.929227	1	1	4.86349e-06
ERAP2	3.93566e-10	0.860142	1	1	6.26753e-06
BCL3	4.09097e-10	0.88243	1	1	6.51487e-06
ANXA1	4.13335e-10	-0.569443	1	1	6.58235e-06
FLOT1	4.53877e-10	-0.892027	1	1	7.22799e-06
SPPL2A	5.47757e-10	0.622266	1	1	8.72302e-06
IKBKE	7.41774e-10	1.05335	1	1	1.18128e-05
CMTM8	9.11164e-10	-1.03294	1	1	1.45103e-05
PIM3	9.56135e-10	0.801378	1	1	1.52264e-05
SELE	1.07253e-09	3.56986	1	1	1.708e-05
TIFA	1.30765e-09	1.3599	1	1	2.08243e-05
ITGAV	1.49365e-09	1.26642	1	1	2.37864e-05
TNFAIP2	1.51113e-09	1.1134	1	1	2.40647e-05
MLLT1	1.72343e-09	-0.776417	1	1	2.74457e-05
ADAMTS9	1.79121e-09	1.84327	1	1	2.8525e-05
GPER1	1.81296e-09	-1.7625	1	1	2.88714e-05
EPAS1	1.87211e-09	-0.744523	1	1	2.98133e-05
TSPAN9	2.02584e-09	-0.791103	1	1	3.22616e-05
PDCD1LG2	2.17258e-09	1.40174	1	1	3.45983e-05
PLPP2	2.21064e-09	-1.30285	1	1	3.52044e-05
TNFAIP8L3	2.63222e-09	0.669407	1	1	4.19181e-05
SLC7A2	2.67819e-09	3.29716	1	1	4.26501e-05
TBX1	2.70865e-09	-0.965717	1	1	4.31353e-05
BTN2A2	2.77603e-09	1.34104	1	1	4.42083e-05
DIPK1B	3.07852e-09	-0.868281	1	1	4.90255e-05
FUT8	3.38769e-09	-1.14619	1	1	5.3949e-05
DRAXIN	3.67507e-09	-1.57978	1	1	5.85254e-05
PTPRB	3.6989e-09	-0.819896	1	1	5.8905e-05
HACD1	3.73735e-09	-0.886582	1	1	5.95173e-05
DSEL	4.18403e-09	0.968136	1	1	6.66307e-05
MAF	5.11488e-09	1.05671	1	1	8.14545e-05
C2CD4B	5.33428e-09	1.1307	1	1	8.49484e-05
JAG1	5.51514e-09	-0.73147	1	1	8.78286e-05
PLEKHO1	5.81871e-09	0.458514	1	1	9.2663e-05
BEX3	6.3884e-09	-0.86719	1	1	0.000101735
ZFP36L1	6.56165e-09	0.726751	1	1	0.000104494
BCL6B	7.03246e-09	0.695878	1	1	0.000111992
LACTB	7.18131e-09	0.584173	1	1	0.000114362
HPCAL1	7.26448e-09	-0.741955	1	1	0.000115687
BMP2	7.37827e-09	1.346	1	1	0.000117499
ARID5A	7.44122e-09	0.847997	1	1	0.000118501
MPZL1	7.65744e-09	0.455925	1	1	0.000121945
ADGRL2	8.29077e-09	-0.883784	1	1	0.000132031
FOXC2	8.97574e-09	0.721933	1	1	0.000142939
MYO6	9.28178e-09	0.578561	1	1	0.000147812
CD58	9.74691e-09	-0.706698	1	1	0.000155219
CREB3	9.977e-09	0.612518	1	1	0.000158884
COLGALT1	1.20842e-08	0.488949	1	1	0.00019244
SPHK1	1.24663e-08	0.552914	1	1	0.000198525
ANKLE2	1.39911e-08	0.633608	1	1	0.000222808
PECAM1	1.40677e-08	-0.74444	1	1	0.000224028
SLC41A1	1.46534e-08	1.08219	1	1	0.000233356
SLC6A6	1.67685e-08	-0.867033	1	1	0.000267039
IL15RA	1.73631e-08	1.37056	1	1	0.000276508
RIN2	1.78372e-08	0.899396	1	1	0.000284057
ZYX	1.95391e-08	0.451716	1	1	0.00031116
PDGFA	2.25691e-08	1.01073	1	1	0.000359413
SQOR	2.43025e-08	0.565738	1	1	0.000387017
SIK2	2.50006e-08	0.898651	1	1	0.000398134
CASKIN2	2.75919e-08	-0.884948	1	1	0.000439401
ARHGAP4	3.25363e-08	-1.4634	1	1	0.00051814
POU2F2	3.26071e-08	1.28011	1	1	0.000519268
PRSS23	3.45505e-08	0.531813	1	1	0.000550217
NID1	3.52417e-08	-0.769054	1	1	0.000561224
PLCD3	3.57761e-08	-0.934297	1	1	0.000569734
GNG11	4.28356e-08	-0.558012	1	1	0.000682156
LPL	4.99055e-08	-1.39232	1	1	0.000794746
RND1	5.49889e-08	2.40939	1	1	0.000875698
ID2	6.31385e-08	-1.13245	1	1	0.00100548
DUSP4	6.35035e-08	-1.23389	1	1	0.00101129
KLHL5	6.63472e-08	0.485738	1	1	0.00105658
ARHGAP23	6.97151e-08	-0.751748	1	1	0.00111021
FAT1	7.06584e-08	-1.4867	1	1	0.00112523
GBP1	7.60885e-08	1.24793	1	1	0.00121171
FGFR3	7.95483e-08	-1.8606	1	1	0.00126681
DLL4	8.64781e-08	-1.44948	1	1	0.00137716
RAB32	1.0519e-07	0.406504	1	1	0.00167515
RELL1	1.16288e-07	0.620684	1	1	0.00185189
ACTR3	1.24213e-07	0.394597	1	1	0.0019781
LIMS1	1.27433e-07	0.401642	1	1	0.00202937
CRACR2B	1.40445e-07	-1.82397	1	1	0.00223658
TRAM2	1.42773e-07	-0.758391	1	1	0.00227366
FAM110A	1.44139e-07	1.14684	1	1	0.00229542
ENKUR	1.45874e-07	1.32193	1	1	0.00232305
PARP14	1.57638e-07	1.08616	1	1	0.00251039
SLC35F2	1.72072e-07	1.0061	1	1	0.00274025
GFOD1	1.74742e-07	-1.05673	1	1	0.00278277
MAP3K6	1.79334e-07	-1.15403	1	1	0.00285589
GMPR	1.81177e-07	-0.973233	1	1	0.00288525
HRCT1	1.89368e-07	-1.78427	1	1	0.00301569
PML	1.98475e-07	0.470681	1	1	0.00316071
ZDHHC14	2.12277e-07	0.722282	1	1	0.00338052
TSPAN18	2.13081e-07	-1.42733	1	1	0.00339331
IGFBP4	2.15124e-07	-0.588737	1	1	0.00342585
ZSWIM4	2.28793e-07	1.35252	1	1	0.00364353
SAMD14	2.33616e-07	0.772895	1	1	0.00372034
PREX1	2.43821e-07	-0.777175	1	1	0.00388285
RAMP2	2.51121e-07	-0.762201	1	1	0.0039991
TMEM217	2.55665e-07	1.88897	1	1	0.00407147
RNF24	2.60553e-07	0.605485	1	1	0.0041493
EFNB2	2.67003e-07	-0.786191	1	1	0.00425202
BPGM	2.74564e-07	1.16124	1	1	0.00437243
ART4	2.78949e-07	1.46949	1	1	0.00444226
ZNF467	2.81422e-07	-1.35639	1	1	0.00448164
EMCN	2.86135e-07	-1.06926	1	1	0.0045567
INKA2	2.91828e-07	-1.34852	1	1	0.00464736
PPP1R14A	3.06015e-07	-2.14202	1	1	0.00487329
PRCP	3.15113e-07	0.360772	1	1	0.00501817
TRIO	3.32947e-07	0.445844	1	1	0.00530219
PGRMC2	3.41928e-07	-0.631416	1	1	0.00544521
B4GALT1	3.49833e-07	0.487036	1	1	0.00557109
KITLG	3.56277e-07	1.05733	1	1	0.00567371
CX3CL1	3.64434e-07	4.09803	1	0.5	0.0058036
OR2I1P	3.69971e-07	3.35755	1	0	0.00589178
TRIM37	3.93257e-07	0.82103	1	1	0.00626262
GPX4	4.01454e-07	0.295208	1	1	0.00639315
ADGRL1	4.03699e-07	-1.34529	1	1	0.0064289
MRPL14	4.05285e-07	0.651254	1	1	0.00645416
EFNB1	4.10214e-07	0.653134	1	1	0.00653266
ITGB4	4.47989e-07	-1.41987	1	1	0.00713422
MAP2K3	4.50807e-07	0.592862	1	1	0.0071791
ZNF267	4.6259e-07	1.1047	1	1	0.00736675
BACE1	4.72081e-07	-0.811632	1	1	0.0075179
GJC2	4.82387e-07	-1.8413	1	1	0.00768201
MT2A	4.92638e-07	1.38823	1	1	0.00784526
TAP2	5.27473e-07	1.06547	1	1	0.00840001
E2F7	5.36789e-07	0.951344	1	1	0.00854836
CORO1C	5.47078e-07	-0.606595	1	1	0.00871222
PIEZO1	5.62032e-07	0.407154	1	1	0.00895037
SYNJ2	5.81055e-07	0.416605	1	1	0.0092533
PPT2	5.87384e-07	-1.0382	1	1	0.00935409
UBE2L6	5.95521e-07	0.795492	1	1	0.00948367
ATP2B4	5.98559e-07	-0.86507	1	1	0.00953205
MAP1S	6.29255e-07	0.444454	1	1	0.0100209
F2RL3	6.29651e-07	1.46557	1	1	0.0100272
TNFAIP8	6.42851e-07	1.09464	1	1	0.0102374
CDKN2B	6.43592e-07	1.35693	1	1	0.0102492
NEURL3	6.55235e-07	3.28011	1	0.5	0.0104346
NECAP2	6.58554e-07	0.381839	1	1	0.0104875
AOPEP	9.00019e-07	-0.792904	1	1	0.0143328
NAV3	9.46945e-07	1.30968	1	1	0.0150801
IL4R	9.48979e-07	0.38932	1	1	0.0151125
IRF6	9.68777e-07	-0.651474	1	1	0.0154278
ARL15	1.03993e-06	-1.55748	1	1	0.0165609
LIMD2	1.07408e-06	0.491555	1	1	0.0171047
GPR37	1.08075e-06	1.36528	1	1	0.0172109
RELA	1.14695e-06	0.336669	1	1	0.0182652
LACC1	1.14978e-06	0.88618	1	1	0.0183103
DOCK10	1.15706e-06	1.61298	1	1	0.0184261
CLIC4	1.20071e-06	0.548893	1	1	0.0191213
PPP2R1B	1.21553e-06	0.799535	1	1	0.0193573
LAMC2	1.30165e-06	2.66742	1	1	0.0207288
ERO1A	1.35408e-06	0.561755	1	1	0.0215637
SLCO2B1	1.37647e-06	2.26303	1	0.75	0.0219203
ANP32A	1.40794e-06	-0.924712	1	1	0.0224215
SDCBP	1.43163e-06	0.30409	1	1	0.0227988
LGALS9	1.4856e-06	0.704176	1	1	0.0236582
BDNF	1.56319e-06	-1.26192	1	1	0.0248938
PRR7	1.60047e-06	-1.31861	1	1	0.0254874
TRAF2	1.6321e-06	1.18866	1	1	0.0259911
PMAIP1	1.64316e-06	1.10553	1	1	0.0261673
EPHB2	1.65652e-06	0.708021	1	1	0.0263801
PIK3R3	1.68509e-06	-1.54628	1	1	0.026835
TMEM100	1.69129e-06	-1.95109	1	1	0.0269338
PDLIM4	1.69246e-06	0.416554	1	1	0.0269524
PSMB8	1.70642e-06	0.600476	1	1	0.0271747
OSGIN2	1.77111e-06	0.389988	1	1	0.0282049
TIMP2	1.82495e-06	-0.514091	1	1	0.0290623
PDLIM2	1.84925e-06	-0.642915	1	1	0.0294492
KAT7	1.87968e-06	-0.906891	1	1	0.0299339
GRB10	1.90158e-06	0.379563	1	1	0.0302826
DLC1	2.00754e-06	0.382494	1	1	0.0319701
TMEM120A	2.02236e-06	0.557565	1	1	0.032206
SH3RF3	2.16578e-06	0.819121	1	1	0.03449
CNDP2	2.21677e-06	0.58343	1	1	0.0353021
DNAJB4	2.29437e-06	-0.857042	1	1	0.0365379
VDAC1	2.34586e-06	0.315266	1	1	0.0373578
CCL5	2.37927e-06	2.94342	1	1	0.0378899
WDFY1	2.40181e-06	0.684498	1	1	0.0382488
LGALS1	2.40193e-06	0.374561	1	1	0.0382507
KIFC3	2.45769e-06	0.447094	1	1	0.0391387
PRKAG2	2.49667e-06	0.563652	1	1	0.0397595
WARS1	2.55483e-06	0.415488	1	1	0.0406856
RHBDF2	2.72636e-06	0.959358	1	1	0.0434173
CDC42EP5	2.72818e-06	0.456789	1	1	0.0434462
JPH4	2.75896e-06	-2.56478	0.75	1	0.0439365
CCDC68	2.77809e-06	-0.957565	1	1	0.0442411
C1orf74	2.99103e-06	-0.896413	1	1	0.0476322
EGFL7	3.05696e-06	-0.56171	1	1	0.0486821
SEMA3D	3.13291e-06	0.676074	1	1	0.0498916

## Sheet: HPMC_96_TNF
X	p_val	avg_log2FC	pct.1	pct.2	p_val_adj
TAPBP	7.38465e-16	0.838319	1	1	1.17601e-11
LAMC2	1.01234e-13	1.59577	1	1	1.61215e-09
PAPLN	6.59e-12	2.64155	1	1	1.04946e-07
CTSS	1.43242e-10	1.44361	1	1	2.28114e-06
HLA-C	3.58154e-10	0.605701	1	1	5.7036e-06
HLA-B	1.44411e-09	1.07864	1	1	2.29974e-05
LOXL2	2.2605e-09	0.703144	1	1	3.59984e-05
PRSS3	8.39008e-09	1.05971	1	1	0.000133612
COL8A1	1.16984e-08	-0.389221	1	1	0.000186297
HLA-A	2.14794e-08	0.509303	1	1	0.00034206
TFPI2	3.5717e-07	-0.901208	1	1	0.00568794
PLTP	8.31457e-07	0.753244	1	1	0.0132409
FAM107A	9.90466e-07	1.18497	1	1	0.0157732
IL32	1.07114e-06	1.29055	1	1	0.0170579
HMGA1	1.59359e-06	0.51628	1	1	0.0253779
EMP3	1.6026e-06	0.534485	1	1	0.0255214
LTBP4	2.71882e-06	-0.28856	1	1	0.0432972

## Sheet: HPMC_96_Spike
X	p_val	avg_log2FC	pct.1	pct.2	p_val_adj
HLA-A	1.04527e-26	1.07976	1	1	1.66459e-22
IFI6	5.43941e-24	4.0917	1	1	8.66225e-20
ISG15	2.68257e-22	3.02441	1	1	4.27199e-18
HLA-B	4.44154e-22	2.02948	1	1	7.07315e-18
IL32	9.21395e-19	0.972065	1	1	1.46732e-14
HLA-C	3.37986e-18	1.42845	1	1	5.38243e-14
ICAM1	9.2921e-16	1.05897	1	1	1.47977e-11
B2M	3.44404e-15	1.22614	1	1	5.48463e-11
TAPBP	4.4951e-15	0.88458	1	1	7.15845e-11
IFITM3	2.10628e-14	0.723685	1	1	3.35425e-10
CTSS	7.91071e-13	1.61542	1	1	1.25978e-08
CCL5	1.55256e-11	4.53528	1	1	2.47246e-07
CCL2	2.99261e-10	1.81829	1	1	4.76574e-06
BST2	7.26969e-10	3.35908	1	1	1.1577e-05
LGALS9	1.29401e-09	1.32356	1	1	2.06071e-05
TNFRSF10D	1.54508e-09	-0.650339	1	1	2.46053e-05
IFI27	5.16089e-09	2.15062	1	1	8.21872e-05
IFIT3	6.84835e-09	1.70589	1	1	0.00010906
ATF3	2.18557e-08	1.0614	1	1	0.000348052
LTBP4	4.19256e-08	-0.253757	1	1	0.000667665
HAPLN3	9.91051e-08	0.891327	1	1	0.00157825
IRF1	1.42528e-07	1.33914	1	1	0.00226975
PAPLN	1.68123e-07	2.17632	1	1	0.00267737
PKM	1.80538e-07	0.495906	1	1	0.00287506
LY6E	1.90462e-07	1.24313	1	1	0.0030331
APOL3	2.4885e-07	0.980891	1	1	0.00396293
DDIT3	1.05636e-06	1.12009	1	1	0.0168226
LOXL2	1.21368e-06	0.74661	1	1	0.0193278
LGALS3BP	1.53592e-06	1.70302	1	1	0.0244595
IFIT1	1.61888e-06	2.8625	1	1	0.0257807
APLP1	1.90784e-06	-0.343602	1	1	0.0303823
TFPI2	2.1866e-06	-0.69841	1	1	0.0348216
TSPAN11	2.51413e-06	-0.305021	1	1	0.0400375
